# Supplementary material for: Evaluating the EU’s Efforts to Improve Resilience to Health and Environmental Risks Associated with Pesticide Use by Analyzing the National Action Plans of EU Member States from 2009 to 2019
Source: Int J Environ Res Public Health. 2022 Apr 29;19(9):5446. doi: 10.3390/ijerph19095446 (PMC9103344; doi:10.3390/ijerph19095446)
Supplement: Supplementary file 1 [file ijerph-19-05446-s001.zip]

Archive with 1 entries (1 files):
- ijerph-1620552-supplementary.pdf
